# Supplementary material for: Tencent Meeting forensics based on memory reverse analysis
Source: PeerJ Comput Sci. 2025 Jun 17;11:e2963. doi: 10.7717/peerj-cs.2963 (PMC12193465; doi:10.7717/peerj-cs.2963)
Supplement: Supplemental Information 1 [file peerj-cs-11-2963-s001.py]

import os

def find_hex_string_and_save_multiple_ascii(file_path, hex_string, size_to_extract=1024 * 1024, output_path='output_files/'):
    try:
        with open(file_path, 'rb') as f:
            search_bytes = bytes.fromhex(hex_string)
            content = f.read()
            offset = 0
            match_count = 0
            while True:
                offset = content.find(search_bytes, offset)
                if offset == -1:
                    break  
                offset += len(search_bytes)
                end_offset = offset + size_to_extract
                end_offset = min(end_offset, len(content))
                extracted_data = content[offset:end_offset]
                ascii_data = extracted_data.decode('ascii', errors='ignore')
                output_file = f"{output_path}output_{match_count}.txt"
                with open(output_file, 'w') as out_f:
                    out_f.write(ascii_data)
                print(f"Extracted data has been saved to {output_file}")
                offset = end_offset
                match_count += 1
    except IOError as e:
        print(f"Unable to open file: {e}")
if __name__ == '__main__':
    file_path = 'F:\Virtual Machines\Win10\Windows 10 x64-da1a05fb.vmem'  
    hex_string = '6D6573736167655F656C656D5F6172726179'  
    output_path = 'F:/1/'  
    find_hex_string_and_save_multiple_ascii(file_path, hex_string, output_path=output_path)
